# Supplementary material for: Focus Groups to Inform User-Centered Development of an eHealth Sleep Intervention for Adolescents: Perspectives of Youth with Insomnia Symptoms, with and without Pain
Source: Children (Basel). 2023 Oct 16;10(10):1692. doi: 10.3390/children10101692 (PMC10605192; doi:10.3390/children10101692)
Supplement: Supplementary file 1 [file children-10-01692-s001.zip]

Archive with 1 entries (1 files):
- children-2587164-supplementary.pdf
